# Supplementary material for: Molecular Identification of Borreliella Species in Ixodes hexagonus Ticks Infesting Hedgehogs (Erinaceus europaeus and E. roumanicus) in North-Western Poland
Source: Int J Mol Sci. 2024 Dec 25;26(1):58. doi: 10.3390/ijms26010058 (PMC11719967; doi:10.3390/ijms26010058)
Supplement: Supplementary file 1 [file ijms-26-00058-s001.zip]

Archive with 1 entries (1 files):
- ijms-3343322-supplementary.pdf
